# Supplementary material for: Reduction of Elective Radiotherapy Treatment Volume in Definitive Treatment of Locally Advanced Head and Neck Cancer—Comparison of a Prospective Trial with a Revised Simulated Contouring Approach
Source: J Clin Med. 2021 Oct 11;10(20):4653. doi: 10.3390/jcm10204653 (PMC8537676; doi:10.3390/jcm10204653)
Supplement: Supplementary file 1 [file jcm-10-04653-s001.zip]

Archive with 1 entries (1 files):
- jcm-1388242-supplementary.pdf
